# Supplementary material for: Microbial Community Structure in the Taklimakan Desert: The Importance of Nutrient Levels in Medium and Culture Methods
Source: Biology (Basel). 2024 Oct 6;13(10):797. doi: 10.3390/biology13100797 (PMC11505249; doi:10.3390/biology13100797)
Supplement: Supplementary file 1 [file biology-13-00797-s001.zip]

Archive with 1 entries (1 files):
- biology-3236964-supplementary.pdf
